# Supplementary material for: Lightweight and Compression-Resistant Carbon-Based Sandwich Honeycomb Absorber with Excellent Electromagnetic Wave Absorption
Source: Nanomaterials (Basel). 2022 Jul 29;12(15):2622. doi: 10.3390/nano12152622 (PMC9370204; doi:10.3390/nano12152622)
Supplement: Supplementary file 1 [file nanomaterials-12-02622-s001.zip]

Archive with 1 entries (1 files):
- nanomaterials-1837081-supplementary.pdf
